# Supplementary material for: Associations of Serum 25-Hydroxyvitamin D Concentrations and Lipid Profiles Across Adiposity Status Among Children and Adolescents Aged 9–17 Years: A Cross-Sectional Study in Guangzhou, China
Source: Nutrients. 2026 Jul 5;18(13):2188. doi: 10.3390/nu18132188 (PMC13363526; doi:10.3390/nu18132188)
Supplement: Supplementary file 1 [file nutrients-18-02188-s001.zip]

Archive with 1 entries (1 files):
- nutrients-4360628-supplementary.pdf
